# Supplementary material for: Preparation of Antimicrobial Coatings from Cross-Linked Copolymers Containing Quaternary Dodecyl-Ammonium Compounds
Source: Int J Mol Sci. 2021 Dec 8;22(24):13236. doi: 10.3390/ijms222413236 (PMC8707885; doi:10.3390/ijms222413236)
Supplement: Supplementary file 1 [file ijms-22-13236-s001.zip]

Archive with 1 entries (1 files):
- ijms-1489355-supplementary.pdf
